# Supplementary material for: The Potential of Purple Waxy Corn Cob (Zea mays L.) Extract Loaded-Sericin Hydrogel for Anti-Hyperpigmentation, UV Protection and Anti-Aging Properties as Topical Product Applications
Source: Pharmaceuticals (Basel). 2022 Dec 27;16(1):35. doi: 10.3390/ph16010035 (PMC9864391; doi:10.3390/ph16010035)
Supplement: Supplementary file 1 [file pharmaceuticals-16-00035-s001.zip]

Archive with 1 entries (1 files):
- pharmaceuticals-2099147-supplementary.pdf
